# Supplementary material for: Hijacking Sexual Immuno-Privilege in GBM—An Immuno-Evasion Strategy
Source: Int J Mol Sci. 2021 Oct 12;22(20):10983. doi: 10.3390/ijms222010983 (PMC8536168; doi:10.3390/ijms222010983)
Supplement: Supplementary file 1 [file ijms-22-10983-s001.zip]

Archive with 1 entries (1 files):
- ijms-1369321-supplementary.pdf
